# Supplementary material for: Absorption, Distribution, Metabolism, and Excretion of [14C]BS1801, a Selenium-Containing Drug Candidate, in Rats
Source: Molecules. 2023 Dec 15;28(24):8102. doi: 10.3390/molecules28248102 (PMC10745422; doi:10.3390/molecules28248102)
Supplement: Supplementary file 1 [file molecules-28-08102-s001.zip]

Archive with 1 entries (1 files):
- molecules-2761907-supplementary.pdf
